# Supplementary material for: Direct Visualization of Supramolecular Binding and Separation of Light Hydrocarbons in MFM-300(In)
Source: Chem Mater. 2022 Jun 6;34(12):5698–705. doi: 10.1021/acs.chemmater.2c01097 (PMC9245183; doi:10.1021/acs.chemmater.2c01097)
Supplement: Supplementary file 3 — cm2c01097_si_003.cif [file cm2c01097_si_003.cif]

####################################################################### 
# 
# This file contains crystal structure data downloaded from the 
# Cambridge Structural Database (CSD) hosted by the Cambridge 
# Crystallographic Data Centre (CCDC).
# 
# Full information about CCDC data access policies and citation 
# guidelines are available at http://www.ccdc.cam.ac.uk/access/V1 
# 
# Audit and citation data items may have been added by the CCDC. 
# Please retain this information to preserve the provenance of 
# this file and to allow appropriate attribution of the data. 
# 
#######################################################################

data_MFM300In_C2D4
_database_code_depnum_ccdc_archive 'CCDC 2042955'
loop_
_audit_author_name
_audit_author_address
'Ivan Da Silva'
;ISIS
United Kingdom
;
_audit_update_record             
;
2020-11-06 deposited with the CCDC.	2022-01-10 downloaded from the CCDC.
;

_chemical_formula_moiety         'C4 H3 O3 In1, 0.8301(C2 D4)'
_chemical_formula_sum            'C4 H3 O3 In1, 0.8301(C2 D4)'
_chemical_formula_weight         240.459
_symmetry_space_group_name_Hall  'I 4bw 2bw'
_symmetry_cell_setting           tetragonal
_cell_formula_units_Z            8
_cell_measurement_temperature    7
_exptl_crystal_description       needle

_pd_char_colour                  'white powder'
_pd_spec_mount_mode              transmission
_pd_spec_shape                   cylinder
_pd_spec_size_axial              '65 mm'
_pd_spec_size_thick              '8 mm'

_pd_spec_mounting                
;                                       
ISIS vanadium sample can equipped with gas handling equipment 
and cartridge heaters, sealed with compressed indium wire.
;

_pd_instr_location               
; 
WISH is situated on E8 of the second target station of the ISIS neutron source,
located at the Rutherford Appleton Laboratory, Didcot, UK.
;

_pd_meas_special_details         
;
Time of flight method using a pulsed neutron source
;
_pd_meas_scan_method             tof

_pd_instr_dist_src/spec          40000
_pd_instr_dist_spec/detc         2200
_pd_meas_2theta_fixed            10-70

_pd_proc_ls_prof_R_factor        1.42001881
_pd_proc_ls_prof_wR_factor       1.38999831
_pd_proc_ls_prof_wR_expected     0.317612198
_refine_ls_goodness_of_fit_all   4.3764009

_diffrn_ambient_temperature      7
_diffrn_radiation_probe          neutron
_diffrn_source                   'ISIS TS2'
_diffrn_source_target            ?
_diffrn_source_type              'ISIS WISH diffractometer'
_diffrn_radiation_type           neutron
_diffrn_measurement_device_type  'ISIS WISH diffractometer'
_diffrn_detector                 '1520 pixellated 3He tubes'
_diffrn_detector_type            10-70

_computing_data_collection       ?
_computing_cell_refinement       'Bruker Topas 4.2'
_computing_data_reduction        'Bruker Topas 4.2'
_computing_structure_solution    'Bruker Topas 4.2'
_computing_structure_refinement  'Bruker Topas 4.2'
_computing_molecular_graphics    'CrystalImpact Diamond 3.2'

_chemical_name_mineral           ?MFM-300(In)_C2D4?
_cell_length_a                   15.42613(8)
_cell_length_b                   15.42613(8)
_cell_length_c                   12.28127(12)
_cell_angle_alpha                90
_cell_angle_beta                 90
_cell_angle_gamma                90
_cell_volume                     2922.52(4)
_symmetry_space_group_name_H-M   I4122
loop_
_symmetry_equiv_pos_as_xyz
'x, y, z '
'-x+1/2, y, -z-1/4 '
'-y, -x, -z '
'-y, x+1/2, z+1/4 '
'y+1/2, -x, z-1/4 '
'y+1/2, x+1/2, -z+1/2 '
'x, -y+1/2, -z+1/4 '
'-x+1/2, -y+1/2, z+1/2 '
'x+1/2, y+1/2, z+1/2 '
'-x, y+1/2, -z+1/4 '
'-y+1/2, -x+1/2, -z+1/2 '
'-y+1/2, x, z-1/4 '
'y, -x+1/2, z+1/4 '
'y, x, -z '
'x+1/2, -y, -z-1/4 '
'-x, -y, z '
loop_
_atom_site_label
_atom_site_type_symbol
_atom_site_symmetry_multiplicity
_atom_site_fract_x
_atom_site_fract_y
_atom_site_fract_z
_atom_site_occupancy
_atom_site_B_iso_or_equiv
In In 8 0.6877(3) 0.3123(3) 0.5 1 5.7(2)
O1 O 8 0.7573(3) 0.25 0.625 1 4.09(7)
O2 O 16 0.6142(4) 0.3827(5) 0.6170(3) 1 4.09(7)
O3 O 16 0.5919(5) 0.2918(3) 0.7526(4) 1 4.09(7)
C1 C 16 0.5844(3) 0.3642(3) 0.7085(3) 1 3.85(5)
C2 C 16 0.53779(11) 0.43134(9) 0.7674(2) 1 3.85(5)
C3 C 8 0.5 0.5 0.7106(3) 1 3.85(5)
C4 C 16 0.53779(11) 0.43134(9) 0.88110(15) 1 3.85(5)
C5 C 8 0.5 0.5 0.93793(14) 1 3.85(5)
H1 H 8 0.8157(6) 0.25 0.625 1 4.09(7)
H3 H 8 0.5 0.5 0.6251(5) 1 3.85(5)
H4 H 16 0.5662(2) 0.3797(3) 0.9238(3) 1 3.85(5)
C1_1 C 16 0.4397(2) 0.2712(4) 0.1592(5) 0.430(2) 9.3(2)
C2_1 C 16 0.4305(2) 0.2489(4) 0.0566(5) 0.430(2) 9.3(2)
D1_1 D 16 0.4726(4) 0.2288(5) 0.2145(5) 0.430(2) 9.3(2)
D2_1 D 16 0.4142(5) 0.3317(4) 0.1875(6) 0.430(2) 9.3(2)
D3_1 D 16 0.4560(5) 0.1883(4) 0.0283(6) 0.430(2) 9.3(2)
D4_1 D 16 0.3976(4) 0.2912(5) 0.0012(5) 0.430(2) 9.3(2)
C1_2 C 16 0.6086(3) 0.6648(3) 0.5000(6) 0.4001(12) 5.79(15)
C2_2 C 16 0.6747(3) 0.6130(3) 0.5178(6) 0.4001(12) 5.79(15)
D1_2 D 16 0.6146(5) 0.7329(3) 0.5156(7) 0.4001(12) 5.79(15)
D2_2 D 16 0.5488(3) 0.6390(5) 0.4699(7) 0.4001(12) 5.79(15)
D3_2 D 16 0.7346(3) 0.6388(5) 0.5479(7) 0.4001(12) 5.79(15)
D4_2 D 16 0.6688(5) 0.5450(3) 0.5022(7) 0.4001(12) 5.79(15)
_chemical_name_systematic        MFM-300(In)_C2D4
_exptl_crystal_colour            white
_ccdc_publ_extra_info            
;
Reason for no structure factor data deposited: 
the crystal structure was refined using powder diffraction data
;
