# Supplementary material for: Direct Visualization of Supramolecular Binding and Separation of Light Hydrocarbons in MFM-300(In)
Source: Chem Mater. 2022 Jun 6;34(12):5698–705. doi: 10.1021/acs.chemmater.2c01097 (PMC9245183; doi:10.1021/acs.chemmater.2c01097)
Supplement: Supplementary file 4 — cm2c01097_si_004.cif [file cm2c01097_si_004.cif]

####################################################################### 
# 
# This file contains crystal structure data downloaded from the 
# Cambridge Structural Database (CSD) hosted by the Cambridge 
# Crystallographic Data Centre (CCDC).
# 
# Full information about CCDC data access policies and citation 
# guidelines are available at http://www.ccdc.cam.ac.uk/access/V1 
# 
# Audit and citation data items may have been added by the CCDC. 
# Please retain this information to preserve the provenance of 
# this file and to allow appropriate attribution of the data. 
# 
#######################################################################

data_MFM300In_C2D6
_database_code_depnum_ccdc_archive 'CCDC 2042956'
loop_
_audit_author_name
_audit_author_address
'Ivan Da Silva'
;ISIS
United Kingdom
;
_audit_update_record             
;
2020-11-06 deposited with the CCDC.	2022-01-10 downloaded from the CCDC.
;

_chemical_formula_moiety         'C4 H3 O3 In1, 0.3603(C2 D6)'
_chemical_formula_sum            'C4 H3 O3 In1, 0.3603(C2 D6)'
_chemical_formula_weight         226.89
_symmetry_space_group_name_Hall  'I 4bw 2bw'
_symmetry_cell_setting           tetragonal
_cell_formula_units_Z            8
_cell_measurement_temperature    7
_exptl_crystal_description       needle

_pd_char_colour                  'white powder'
_pd_spec_mount_mode              transmission
_pd_spec_shape                   cylinder
_pd_spec_size_axial              '65 mm'
_pd_spec_size_thick              '8 mm'

_pd_spec_mounting                
;                                       
ISIS vanadium sample can equipped with gas handling equipment 
and cartridge heaters, sealed with compressed indium wire.
;

_pd_instr_location               
; 
WISH is situated on E8 of the second target station of the ISIS neutron source,
located at the Rutherford Appleton Laboratory, Didcot, UK.
;

_pd_meas_special_details         
;
Time of flight method using a pulsed neutron source
;
_pd_meas_scan_method             tof

_pd_instr_dist_src/spec          40000
_pd_instr_dist_spec/detc         2200
_pd_meas_2theta_fixed            10-70

_pd_proc_ls_prof_R_factor        1.31038651
_pd_proc_ls_prof_wR_factor       1.59213243
_pd_proc_ls_prof_wR_expected     0.32921986
_refine_ls_goodness_of_fit_all   4.8360765

_diffrn_ambient_temperature      7
_diffrn_radiation_probe          neutron
_diffrn_source                   'ISIS TS2'
_diffrn_source_target            ?
_diffrn_source_type              'ISIS WISH diffractometer'
_diffrn_radiation_type           neutron
_diffrn_measurement_device_type  'ISIS WISH diffractometer'
_diffrn_detector                 '1520 pixellated 3He tubes'
_diffrn_detector_type            10-70

_computing_data_collection       ?
_computing_cell_refinement       'Bruker Topas 4.2'
_computing_data_reduction        'Bruker Topas 4.2'
_computing_structure_solution    'Bruker Topas 4.2'
_computing_structure_refinement  'Bruker Topas 4.2'
_computing_molecular_graphics    'CrystalImpact Diamond 3.2'

_chemical_name_mineral           ?MFM-300(In)_C2D6?
_cell_length_a                   15.457(3)
_cell_length_b                   15.457(3)
_cell_length_c                   12.295(2)
_cell_angle_alpha                90
_cell_angle_beta                 90
_cell_angle_gamma                90
_cell_volume                     2937.4(11)
_symmetry_space_group_name_H-M   I4122
loop_
_symmetry_equiv_pos_as_xyz
'x, y, z '
'-x+1/2, y, -z-1/4 '
'-y, -x, -z '
'-y, x+1/2, z+1/4 '
'y+1/2, -x, z-1/4 '
'y+1/2, x+1/2, -z+1/2 '
'x, -y+1/2, -z+1/4 '
'-x+1/2, -y+1/2, z+1/2 '
'x+1/2, y+1/2, z+1/2 '
'-x, y+1/2, -z+1/4 '
'-y+1/2, -x+1/2, -z+1/2 '
'-y+1/2, x, z-1/4 '
'y, -x+1/2, z+1/4 '
'y, x, -z '
'x+1/2, -y, -z-1/4 '
'-x, -y, z '
loop_
_atom_site_label
_atom_site_type_symbol
_atom_site_symmetry_multiplicity
_atom_site_fract_x
_atom_site_fract_y
_atom_site_fract_z
_atom_site_occupancy
_atom_site_B_iso_or_equiv
In In 8 0.6892(5) 0.3108(5) 0.5 1 0.5(3)
O1 O 8 0.7624(4) 0.25 0.625 1 1.96(13)
O2 O 16 0.6133(8) 0.3864(8) 0.6119(5) 1 1.96(13)
O3 O 16 0.5986(8) 0.2929(5) 0.7568(7) 1 1.96(13)
C1 C 16 0.5870(6) 0.3648(4) 0.7070(4) 1 0.78(9)
C2 C 16 0.5379(2) 0.43003(15) 0.7656(4) 1 0.78(9)
C3 C 8 0.5 0.5 0.7078(4) 1 0.78(9)
C4 C 16 0.5379(2) 0.43003(15) 0.8811(3) 1 0.78(9)
C5 C 8 0.5 0.5 0.9388(2) 1 0.78(9)
H1 H 8 0.8206(10) 0.25 0.625 1 1.96(13)
H3 H 8 0.5 0.5 0.6243(7) 1 0.78(9)
H4 H 16 0.5653(4) 0.3794(4) 0.9228(4) 1 0.78(9)
C1_1 C 16 0.3877(7) 0.2574(11) 0.1838(15) 0.1968(18) 9.5(5)
C2_1 C 16 0.4726(7) 0.2269(11) 0.1320(15) 0.1968(18) 9.5(5)
D1_1 D 16 0.3914(10) 0.2495(15) 0.2723(15) 0.1968(18) 11.4(6)
D2_1 D 16 0.3771(12) 0.3257(11) 0.164(2) 0.1968(18) 11.4(6)
D3_1 D 16 0.3339(7) 0.2187(15) 0.1521(15) 0.1968(18) 11.4(6)
D4_1 D 16 0.4689(10) 0.2348(15) 0.0436(15) 0.1968(18) 11.4(6)
D5_1 D 16 0.5264(7) 0.2656(15) 0.1638(15) 0.1968(18) 11.4(6)
D6_1 D 16 0.4833(12) 0.1586(11) 0.152(2) 0.1968(18) 11.4(6)
C1_2 C 16 0.6655(10) 0.6307(11) 0.499(3) 0.1635(13) 9.5(5)
C2_2 C 16 0.5838(10) 0.6867(11) 0.500(3) 0.1635(13) 9.5(5)
D1_2 D 16 0.7199(9) 0.6677(17) 0.532(3) 0.1635(13) 11.4(6)
D2_2 D 16 0.6549(16) 0.5728(12) 0.549(4) 0.1635(13) 11.4(6)
D3_2 D 16 0.6803(13) 0.6114(17) 0.415(4) 0.1635(13) 11.4(6)
D4_2 D 16 0.5294(9) 0.6496(17) 0.467(3) 0.1635(13) 11.4(6)
D5_2 D 16 0.5689(13) 0.7059(17) 0.584(4) 0.1635(13) 11.4(6)
D6_2 D 16 0.5943(16) 0.7446(12) 0.451(4) 0.1635(13) 11.4(6)
_chemical_name_systematic        MFM-300(In)_C2D6
_exptl_crystal_colour            white
_ccdc_publ_extra_info            
;
Reason for no structure factor data deposited: 
the crystal structure was refined using powder diffraction data
;
