# Supplementary material for: Direct Visualization of Supramolecular Binding and Separation of Light Hydrocarbons in MFM-300(In)
Source: Chem Mater. 2022 Jun 6;34(12):5698–705. doi: 10.1021/acs.chemmater.2c01097 (PMC9245183; doi:10.1021/acs.chemmater.2c01097)
Supplement: Supplementary file 5 — cm2c01097_si_005.cif [file cm2c01097_si_005.cif]

data_MFM300In_C3D4

_chemical_formula_moiety         'C4 H3 O3 In1, 0.100(C3 D4)'
_chemical_formula_sum            'C4 H3 O3 In1, 0.100(C3 D4)'
_chemical_formula_weight         218.289
_symmetry_space_group_name_Hall  'I 4bw 2bw'
_symmetry_cell_setting           tetragonal
_cell_formula_units_Z            8
_cell_measurement_temperature    7
_exptl_crystal_description			needle

_pd_char_colour                  'white powder'
_pd_spec_mount_mode              transmission
_pd_spec_shape                   cylinder
_pd_spec_size_axial              '65 mm'
_pd_spec_size_thick              '8 mm'

_pd_spec_mounting                
;                                       
ISIS vanadium sample can equipped with gas handling equipment 
and cartridge heaters, sealed with compressed indium wire.
;

_pd_instr_location               
; 
WISH is situated on E8 of the second target station of the ISIS neutron source,
located at the Rutherford Appleton Laboratory, Didcot, UK.
;

_pd_meas_special_details         
;
Time of flight method using a pulsed neutron source
;
_pd_meas_scan_method             tof

_pd_instr_dist_src/spec          40000
_pd_instr_dist_spec/detc         2200
_pd_meas_2theta_fixed            10-70
  
_pd_proc_ls_prof_R_factor        1.72794738  
_pd_proc_ls_prof_wR_factor       1.56747012  
_pd_proc_ls_prof_wR_expected     0.350492215 
_refine_ls_goodness_of_fit_all   4.47219667

_diffrn_ambient_temperature      7
_diffrn_radiation_probe          neutron
_diffrn_source                   'ISIS TS2'
_diffrn_source_target            ?
_diffrn_source_type              'ISIS WISH diffractometer'
_diffrn_radiation_type           neutron
_diffrn_measurement_device_type  'ISIS WISH diffractometer'
_diffrn_detector                 '1520 pixellated 3He tubes'
_diffrn_detector_type            10-70

_computing_data_collection       ?
_computing_cell_refinement       'Bruker Topas 4.2'
_computing_data_reduction        'Bruker Topas 4.2'
_computing_structure_solution    'Bruker Topas 4.2'
_computing_structure_refinement  'Bruker Topas 4.2'
_computing_molecular_graphics    'CrystalImpact Diamond 3.2'


_chemical_name_mineral ?MFM-300(In)_C3D4?
_cell_length_a 15.505(4)
_cell_length_b 15.505(4)
_cell_length_c 12.325(3)
_cell_angle_alpha 90
_cell_angle_beta 90
_cell_angle_gamma 90
_cell_volume 2963.0(15)
_symmetry_space_group_name_H-M I4122
loop_
	_symmetry_equiv_pos_as_xyz
	 'x, y, z '
	 '-x+1/2, y, -z-1/4 '
	 '-y, -x, -z '
	 '-y, x+1/2, z+1/4 '
	 'y+1/2, -x, z-1/4 '
	 'y+1/2, x+1/2, -z+1/2 '
	 'x, -y+1/2, -z+1/4 '
	 '-x+1/2, -y+1/2, z+1/2 '
	 'x+1/2, y+1/2, z+1/2 '
	 '-x, y+1/2, -z+1/4 '
	 '-y+1/2, -x+1/2, -z+1/2 '
	 '-y+1/2, x, z-1/4 '
	 'y, -x+1/2, z+1/4 '
	 'y, x, -z '
	 'x+1/2, -y, -z-1/4 '
	 '-x, -y, z '
loop_
_atom_site_label
_atom_site_type_symbol
_atom_site_symmetry_multiplicity
_atom_site_fract_x
_atom_site_fract_y
_atom_site_fract_z
_atom_site_occupancy
_atom_site_B_iso_or_equiv
In In   8 0.6885(3) 0.3115(3) 0.5 1 2.3(2)
O1 O   8 0.7554(4) 0.25 0.625 1 3.71(9)
O2 O  16 0.6116(5) 0.3816(6) 0.6156(4) 1 3.71(9)
O3 O  16 0.5946(6) 0.2932(4) 0.7556(5) 1 3.71(9)
C1 C  16 0.5850(4) 0.3646(3) 0.7093(4) 1 3.52(7)
C2 C  16 0.53999(15) 0.43201(12) 0.7681(3) 1 3.52(7)
C3 C   8 0.5 0.5 0.7108(4) 1 3.52(7)
C4 C  16 0.53999(15) 0.43201(12) 0.8826(2) 1 3.52(7)
C5 C   8 0.5 0.5 0.9399(2) 1 3.52(7)
H1 H   8 0.8134(9) 0.25 0.625 0.80(2) 3.71(9)
H3 H   8 0.5 0.5 0.6302(7) 1 3.52(7)
H4 H  16 0.5681(3) 0.3842(4) 0.9229(3) 1 3.52(7) 
C1_1 C  16 1.098(5) 0.2956(10) 0.406(3) 0.100(4) 15.0(17)
C2_1 C  16 1.127(5) 0.3055(13) 0.317(3) 0.100(4) 15.0(17)
C3_1 C  16 1.064(5) 0.2838(13) 0.513(3) 0.100(4) 15.0(17)
D1_1 D  16 1.051(4) 0.3463(15) 0.551(3) 0.100(4) 18(2)
D2_1 D  16 1.003(7) 0.248(4) 0.510(4) 0.100(4) 18(2)
D3_1 D  16 1.109(7) 0.248(3) 0.564(4) 0.100(4) 18(2)
D4_1 D  16 1.152(5) 0.3143(17) 0.237(3) 0.100(4) 18(2)
