# Supplementary material for: Direct Visualization of Supramolecular Binding and Separation of Light Hydrocarbons in MFM-300(In)
Source: Chem Mater. 2022 Jun 6;34(12):5698–705. doi: 10.1021/acs.chemmater.2c01097 (PMC9245183; doi:10.1021/acs.chemmater.2c01097)
Supplement: Supplementary file 6 — cm2c01097_si_006.cif [file cm2c01097_si_006.cif]

data_MFM300In_C3D6

_chemical_formula_moiety         'C4 H3 O3 In1, 0.2393(C3 D6)'
_chemical_formula_sum            'C4 H3 O3 In1, 0.2393(C3 D6)'
_chemical_formula_weight         225.39
_symmetry_space_group_name_Hall  'I 4bw 2bw'
_symmetry_cell_setting           tetragonal
_cell_formula_units_Z            8
_cell_measurement_temperature    7
_exptl_crystal_description			needle

_pd_char_colour                  'white powder'
_pd_spec_mount_mode              transmission
_pd_spec_shape                   cylinder
_pd_spec_size_axial              '65 mm'
_pd_spec_size_thick              '8 mm'

_pd_spec_mounting                
;                                       
ISIS vanadium sample can equipped with gas handling equipment 
and cartridge heaters, sealed with compressed indium wire.
;

_pd_instr_location               
; 
WISH is situated on E8 of the second target station of the ISIS neutron source,
located at the Rutherford Appleton Laboratory, Didcot, UK.
;

_pd_meas_special_details         
;
Time of flight method using a pulsed neutron source
;
_pd_meas_scan_method             tof

_pd_instr_dist_src/spec          40000
_pd_instr_dist_spec/detc         2200
_pd_meas_2theta_fixed            10-70
  
_pd_proc_ls_prof_R_factor        1.84445131   
_pd_proc_ls_prof_wR_factor       1.63908698   
_pd_proc_ls_prof_wR_expected     0.325466577  
_refine_ls_goodness_of_fit_all   5.03611462

_diffrn_ambient_temperature      7
_diffrn_radiation_probe          neutron
_diffrn_source                   'ISIS TS2'
_diffrn_source_target            ?
_diffrn_source_type              'ISIS WISH diffractometer'
_diffrn_radiation_type           neutron
_diffrn_measurement_device_type  'ISIS WISH diffractometer'
_diffrn_detector                 '1520 pixellated 3He tubes'
_diffrn_detector_type            10-70

_computing_data_collection       ?
_computing_cell_refinement       'Bruker Topas 4.2'
_computing_data_reduction        'Bruker Topas 4.2'
_computing_structure_solution    'Bruker Topas 4.2'
_computing_structure_refinement  'Bruker Topas 4.2'
_computing_molecular_graphics    'CrystalImpact Diamond 3.2'


_chemical_name_mineral ?MFM-300(In)_C3D6?
_cell_length_a 15.502(4)
_cell_length_b 15.502(4)
_cell_length_c 12.324(4)
_cell_angle_alpha 90
_cell_angle_beta 90
_cell_angle_gamma 90
_cell_volume 2961.8(19)
_symmetry_space_group_name_H-M I4122
loop_
	_symmetry_equiv_pos_as_xyz
	 'x, y, z '
	 '-x+1/2, y, -z-1/4 '
	 '-y, -x, -z '
	 '-y, x+1/2, z+1/4 '
	 'y+1/2, -x, z-1/4 '
	 'y+1/2, x+1/2, -z+1/2 '
	 'x, -y+1/2, -z+1/4 '
	 '-x+1/2, -y+1/2, z+1/2 '
	 'x+1/2, y+1/2, z+1/2 '
	 '-x, y+1/2, -z+1/4 '
	 '-y+1/2, -x+1/2, -z+1/2 '
	 '-y+1/2, x, z-1/4 '
	 'y, -x+1/2, z+1/4 '
	 'y, x, -z '
	 'x+1/2, -y, -z-1/4 '
	 '-x, -y, z '
loop_
_atom_site_label
_atom_site_type_symbol
_atom_site_symmetry_multiplicity
_atom_site_fract_x
_atom_site_fract_y
_atom_site_fract_z
_atom_site_occupancy
_atom_site_B_iso_or_equiv
In In   8 0.6879(3) 0.3121(3) 0.5 1 3.1(2)
O1 O   8 0.7508(4) 0.25 0.625 1 2.83(9)
O2 O  16 0.6135(5) 0.3816(6) 0.6152(4) 1 2.83(9)
O3 O  16 0.5957(6) 0.2926(4) 0.7527(5) 1 2.83(9)
C1 C  16 0.5861(4) 0.3635(3) 0.7073(3) 1 2.59(7)
C2 C  16 0.53812(15) 0.43233(11) 0.7679(3) 1 2.59(7)
C3 C   8 0.5 0.5 0.7115(3) 1 2.59(7)
C4 C  16 0.53812(15) 0.43233(11) 0.8807(2) 1 2.59(7)
C5 C   8 0.5 0.5 0.93712(18) 1 2.59(7)
H1 H   8 0.8088(14) 0.25 0.625 0.52(2) 2.83(9)
H3 H   8 0.5 0.5 0.6263(6) 1 2.59(7)
H4 H  16 0.5669(3) 0.3812(3) 0.9233(3) 1 2.59(7)
C1_1 C  16 0.751 0.5257(8) 0.7999(19) 0.119(2) 15.0(11)
C2_1 C  16 0.7605(11) 0.5257(8) 0.9193(19) 0.119(2) 15.0(11)
C3_1 C  16 0.7463(5) 0.5971(8) 0.7408(19) 0.119(2) 15.0(11)
D1_1 D  16 0.7479(4) 0.4619(8) 0.7613(19) 0.119(2) 18.0(14)
D2_1 D  16 0.7393(14) 0.5963(8) 0.6532(19) 0.119(2) 18.0(14)
D3_1 D  16 0.7491(2) 0.6615(8) 0.7756(19) 0.119(2) 18.0(14)
D4_1 D  16 0.7633(14) 0.5909(8) 0.9537(19) 0.119(2) 18.0(14)
D5_1 D  16 0.8201(13) 0.4925(8) 0.943(2) 0.119(2) 18.0(14)
D6_1 D  16 0.7058(15) 0.4925(8) 0.958(2) 0.119(2) 18.0(14)
C1_2 C  16 0.6285(5) 0.6285(5) 0.51 0.1203(18) 15.0(8)
C2_2 C  16 0.6355(5) 0.7237(5) 0.51 0.1203(18) 15.0(8)
C3_2 C  16 0.6963(5) 0.5761(5) 0.51 0.1203(18) 15.0(8)
D1_2 D  16 0.5626(5) 0.6024(5) 0.51 0.1203(18) 18.0(10)
D2_2 D  16 0.6903(5) 0.5064(5) 0.51 0.1203(18) 18.0(10)
D3_2 D  16 0.7625(5) 0.5992(5) 0.51 0.1203(18) 18.0(10)
D4_2 D  16 0.7026(5) 0.7463(5) 0.51 0.1203(18) 18.0(10)
D5_2 D  16 0.6042(5) 0.7509(5) 0.5822315 0.1203(18) 18.0(10)
D6_2 D  16 0.6042(5) 0.7509(5) 0.4377449 0.1203(18) 18.0(10)
