# Supplementary material for: Direct Visualization of Supramolecular Binding and Separation of Light Hydrocarbons in MFM-300(In)
Source: Chem Mater. 2022 Jun 6;34(12):5698–705. doi: 10.1021/acs.chemmater.2c01097 (PMC9245183; doi:10.1021/acs.chemmater.2c01097)
Supplement: Supplementary file 7 — cm2c01097_si_007.cif [file cm2c01097_si_007.cif]

####################################################################### 
# 
# This file contains crystal structure data downloaded from the 
# Cambridge Structural Database (CSD) hosted by the Cambridge 
# Crystallographic Data Centre (CCDC).
# 
# Full information about CCDC data access policies and citation 
# guidelines are available at http://www.ccdc.cam.ac.uk/access/V1 
# 
# Audit and citation data items may have been added by the CCDC. 
# Please retain this information to preserve the provenance of 
# this file and to allow appropriate attribution of the data. 
# 
#######################################################################

data_MFM300In_C3D8
_database_code_depnum_ccdc_archive 'CCDC 2042957'
loop_
_audit_author_name
_audit_author_address
'Ivan Da Silva'
;ISIS
United Kingdom
;
_audit_update_record             
;
2020-11-06 deposited with the CCDC.	2022-01-10 downloaded from the CCDC.
;

_chemical_formula_moiety         'C4 H3 O3 In1, 0.2302(C3 D8)'
_chemical_formula_sum            'C4 H3 O3 In1, 0.2302(C3 D8)'
_chemical_formula_weight         225.88
_symmetry_space_group_name_Hall  'I 4bw 2bw'
_symmetry_cell_setting           tetragonal
_cell_formula_units_Z            8
_cell_measurement_temperature    7
_exptl_crystal_description       needle

_pd_char_colour                  'white powder'
_pd_spec_mount_mode              transmission
_pd_spec_shape                   cylinder
_pd_spec_size_axial              '65 mm'
_pd_spec_size_thick              '8 mm'

_pd_spec_mounting                
;                                       
ISIS vanadium sample can equipped with gas handling equipment 
and cartridge heaters, sealed with compressed indium wire.
;

_pd_instr_location               
; 
WISH is situated on E8 of the second target station of the ISIS neutron source,
located at the Rutherford Appleton Laboratory, Didcot, UK.
;

_pd_meas_special_details         
;
Time of flight method using a pulsed neutron source
;
_pd_meas_scan_method             tof

_pd_instr_dist_src/spec          40000
_pd_instr_dist_spec/detc         2200
_pd_meas_2theta_fixed            10-70

_pd_proc_ls_prof_R_factor        1.78545558
_pd_proc_ls_prof_wR_factor       1.8217
_pd_proc_ls_prof_wR_expected     0.322152918
_refine_ls_goodness_of_fit_all   5.65476796

_diffrn_ambient_temperature      7
_diffrn_radiation_probe          neutron
_diffrn_source                   'ISIS TS2'
_diffrn_source_target            ?
_diffrn_source_type              'ISIS WISH diffractometer'
_diffrn_radiation_type           neutron
_diffrn_measurement_device_type  'ISIS WISH diffractometer'
_diffrn_detector                 '1520 pixellated 3He tubes'
_diffrn_detector_type            10-70

_computing_data_collection       ?
_computing_cell_refinement       'Bruker Topas 4.2'
_computing_data_reduction        'Bruker Topas 4.2'
_computing_structure_solution    'Bruker Topas 4.2'
_computing_structure_refinement  'Bruker Topas 4.2'
_computing_molecular_graphics    'CrystalImpact Diamond 3.2'


_chemical_name_mineral           ?MFM-300(In)_C3D8?
_cell_length_a                   15.501(4)
_cell_length_b                   15.501(4)
_cell_length_c                   12.322(3)
_cell_angle_alpha                90
_cell_angle_beta                 90
_cell_angle_gamma                90
_cell_volume                     2960.8(17)
_symmetry_space_group_name_H-M   I4122
loop_
_symmetry_equiv_pos_as_xyz
'x, y, z '
'-x+1/2, y, -z-1/4 '
'-y, -x, -z '
'-y, x+1/2, z+1/4 '
'y+1/2, -x, z-1/4 '
'y+1/2, x+1/2, -z+1/2 '
'x, -y+1/2, -z+1/4 '
'-x+1/2, -y+1/2, z+1/2 '
'x+1/2, y+1/2, z+1/2 '
'-x, y+1/2, -z+1/4 '
'-y+1/2, -x+1/2, -z+1/2 '
'-y+1/2, x, z-1/4 '
'y, -x+1/2, z+1/4 '
'y, x, -z '
'x+1/2, -y, -z-1/4 '
'-x, -y, z '
loop_
_atom_site_label
_atom_site_type_symbol
_atom_site_symmetry_multiplicity
_atom_site_fract_x
_atom_site_fract_y
_atom_site_fract_z
_atom_site_occupancy
_atom_site_B_iso_or_equiv
In In 8 0.6866(4) 0.3134(4) 0.5 1 3.5(3)
O1 O 8 0.7456(5) 0.25 0.625 1 5.81(15)
O2 O 16 0.6120(6) 0.3813(7) 0.6093(5) 1 5.81(15)
O3 O 16 0.6006(7) 0.2910(4) 0.7563(6) 1 5.81(15)
C1 C 16 0.5866(5) 0.3639(4) 0.7074(3) 1 3.92(9)
C2 C 16 0.53807(17) 0.43238(12) 0.7680(3) 1 3.92(9)
C3 C 8 0.5 0.5 0.7117(3) 1 3.92(9)
C4 C 16 0.53807(17) 0.43238(12) 0.8807(2) 1 3.92(9)
C5 C 8 0.5 0.5 0.9371(2) 1 3.92(9)
H1 H 8 0.804(3) 0.25 0.625 0.35(3) 5.81(15)
H3 H 8 0.5 0.5 0.6269(6) 1 3.92(9)
H4 H 16 0.5667(3) 0.3816(3) 0.9231(3) 1 3.92(9)
C1_1 C 16 0.4777(8) 0.3090(8) 0.0715(13) 0.1502(16) 10.5(6)
C2_1 C 16 0.5247(11) 0.2705(12) 0.1677(15) 0.1502(16) 10.5(6)
C3_1 C 16 0.4142(11) 0.2459(10) 0.0227(18) 0.1502(16) 10.5(6)
D1_1 D 16 0.4437(10) 0.3686(9) 0.0966(15) 0.1502(16) 12.7(7)
D2_1 D 16 0.5249(10) 0.3296(10) 0.0091(15) 0.1502(16) 12.7(7)
D3_1 D 16 0.5707(12) 0.3165(15) 0.2027(17) 0.1502(16) 12.7(7)
D4_1 D 16 0.5610(14) 0.2127(12) 0.1444(19) 0.1502(16) 12.7(7)
D5_1 D 16 0.4796(15) 0.2518(15) 0.2321(15) 0.1502(16) 12.7(7)
D6_1 D 16 0.3803(12) 0.2742(15) -0.0469(18) 0.1502(16) 12.7(7)
D7_1 D 16 0.3652(12) 0.2264(13) 0.082(2) 0.1502(16) 12.7(7)
D8_1 D 16 0.4466(15) 0.1872(10) -0.006(2) 0.1502(16) 12.7(7)
C1_2 C 16 0.6936(5) 0.6936(5) 0.51 0.080(2) 15.0(10)
C2_2 C 16 0.7106(5) 0.5975(5) 0.51 0.080(2) 15.0(10)
C3_2 C 16 0.5981(5) 0.7134(5) 0.51 0.080(2) 15.0(10)
D1_2 D 16 0.7247(5) 0.7238(5) 0.581603 0.080(2) 18.0(12)
D2_2 D 16 0.7247(5) 0.7238(5) 0.438397 0.080(2) 18.0(12)
D3_2 D 16 0.7800(5) 0.5836(5) 0.51 0.080(2) 18.0(12)
D4_2 D 16 0.6826(5) 0.5664(5) 0.4382031 0.080(2) 18.0(12)
D5_2 D 16 0.6826(5) 0.5664(5) 0.5817969 0.080(2) 18.0(12)
D6_2 D 16 0.5861(5) 0.7832(5) 0.51 0.080(2) 18.0(12)
D7_2 D 16 0.5661(5) 0.6864(5) 0.5817969 0.080(2) 18.0(12)
D8_2 D 16 0.5661(5) 0.6864(5) 0.4382031 0.080(2) 18.0(12)
_chemical_name_systematic        MFM-300(In)_C3D8
_exptl_crystal_colour            white
_ccdc_publ_extra_info            
;
Reason for no structure factor data deposited: 
the crystal structure was refined using powder diffraction data
;
